# Supplementary material for: Machine Learning for Exposure-Response Analysis: Methodological Considerations and Confirmation of Their Importance via Computational Experimentations
Source: Pharmaceutics. 2023 Apr 30;15(5):1381. doi: 10.3390/pharmaceutics15051381 (PMC10221670; doi:10.3390/pharmaceutics15051381)
Supplement: Supplementary file 1 [file pharmaceutics-15-01381-s001.zip]

Archive with 1 entries (1 files):
- pharmaceutics-2259671-supplementary.pdf
